# Supplementary material for: Monitoring Urban Zoonotic Virus Activity: Are City Rats a Promising Surveillance Tool for Emerging Viruses?
Source: Viruses. 2022 Jul 11;14(7):1516. doi: 10.3390/v14071516 (PMC9316102; doi:10.3390/v14071516)
Supplement: Supplementary file 1 [file viruses-14-01516-s001.zip]

Archive with 1 entries (1 files):
- viruses-1745466-supplementary resubmitted.xlsx
