# Supplementary material for: Monitoring Urban Zoonotic Virus Activity: Are City Rats a Promising Surveillance Tool for Emerging Viruses?
Source: Viruses. 2022 Jul 11;14(7):1516. doi: 10.3390/v14071516 (PMC9316102; doi:10.3390/v14071516)
Supplement: Supplementary file 1 [file viruses-14-01516-s001.zip › viruses-1745466-supplementary resubmitted.xlsx]

## Sheet: Data
Monitoring urban zoonotic virus activity: are city rats a promising surveillance tool for emerging viruses?
Jeremy V. Camp#, Amélie Desvars-Larrive, Nowotny Norbert, Chris Walzer
#Corresponding author: Jeremy.Camp@meduniwien.ac.at
Supplementary Material
Table S1. Dataset: characteristics of the rats (Rattus norvegicus) captured for this study, Vienna, Austria, 12 September 2016 - 13 November 2018.
ratID	capture_place	capture_date	trap_ID	lat	long	elevation	death_date	death_time	necropsy_date	necropsy_time	captured_dead	body_mass	lenght_nose_anus	lenght_anus_tiptail	tail cut	lenght_lefthindfoot	height_left_ear	weight_spleen	body_condition_score	wound_score	wounds_comments	sex	testes_position	seminal_vesicules	length_testis	weight_testis	teats	mammae_formula	uterus	number_embryos_LR
AD1	Karlsplatz	2016-09-13	1	48.1993	16.3694	135.671	2016-09-13	11:00:00	2016-09-13	11:00:00	no	264.9	229	174	no	47.2	19	1.61	3	2	wound size was <25 mm	Male	scrotal	developed	20	1.46	NA	NA	NA	NA
AD2	Karlsplatz	2016-09-13	23	48.2001	16.3699	188.543	2016-09-13	13:00:00	2016-09-13	15:45:00	no	185.3	191	163	no	42.1	20	3.5915	3	2	NA	Male	scrotal	developed	19.1	1.089	NA	NA	NA	NA
AD3	Karlsplatz	2016-09-13	12	48.1998	16.3693	174.364	2016-09-13	13:35:00	2016-09-13	13:50:00	no	65.7	138	128	no	35.6	18	0.3935	2	0	NA	Female	NA	NA	NA	NA	barely visible	NA	very thin+indistinct blood supply	0/0
AD4	Karlsplatz	2016-09-13	13	48.1998	16.3693	173.883	2016-09-13	15:15:00	2016-09-13	16:30:00	no	65.3	143	125	no	35	18	0.3876	3	0	NA	Female	NA	NA	NA	NA	barely visible	NA	very thin+indistinct blood supply	0/0
AD5	Karlsplatz	2016-09-20	18	48.1994	16.3693	166.433	2016-09-20	09:55:00	2016-09-20	10:00:00	no	269.7	232	194	no	45.1	20	1.1927	3	0	NA	Male	scrotal	developed	19.5	1.4422	NA	NA	NA	NA
AD6	Karlsplatz	2016-09-20	16	48.1994	16.3694	166.673	2016-09-20	11:35:00	2016-09-20	11:41:00	no	276.5	223	186	no	46.2	22	1.7795	3	3	NA	Male	scrotal	developed	20.9	1.708	NA	NA	NA	NA
AD7	Karlsplatz	2016-09-20	20	48.1993	16.3694	166.433	2016-09-20	13:30:00	2016-09-20	13:45:00	no	353.2	239	210	no	43.1	23.2	2.5426	3	3	NA	Male	scrotal	developed	22.6	1.5977	NA	NA	NA	NA
AD8	Karlsplatz	2016-09-20	27	48.1997	16.3693	168.836	2016-09-20	14:55:00	2016-09-20	15:05:00	no	334.3	238	221	no	40.1	23.2	1.3787	4	1	NA	Female	NA	NA	NA	NA	visible	2/1/3	with embryos	5/4
AD9	Karlsplatz	2016-09-27	8	48.1987	16.3722	181.333	2016-09-27	08:30:00	2016-09-27	08:40:00	no	209.8	214	183	no	40.1	20	1.854	3	0	NA	Female	NA	NA	NA	NA	barely visible	NA	thin(like a sting)+distinct blood supply	0/0
AD10	Karlsplatz	2016-09-27	13	48.1988	16.3721	180.372	2016-09-27	10:15:00	2016-09-27	10:20:00	no	352.1	239	250	no	42.6	21	1.7326	4	0	only one recent wound on the rump	Female	NA	NA	NA	NA	proeminent	3/1/2	elongated+wide+very thin wall+placental scars	0/0
AD11	Karlsplatz	2016-09-27	20	48.1988	16.3724	179.891	2016-09-27	11:40:00	2016-09-27	11:41:00	no	76.6	143	130	no	36.7	17	0.2771	2	1	minor RUMP lesion	Female	NA	NA	NA	NA	barely visible	NA	very thin+indistinct blood supply	0/0
AD12	Karlsplatz	2016-09-27	19	48.1988	16.3724	179.17	2016-09-27	13:40:00	2016-09-27	13:40:00	no	204.3	208	172	no	40	18	1.2815	3	1	minor RUMP lesion	Female	NA	NA	NA	NA	visible	3/0/3	thin(like a sting)+distinct blood supply	0/0
AD13	Karlsplatz	2016-09-27	17	48.1988	16.3723	179.651	2016-09-27	13:40:00	2016-09-27	13:50:00	no	102.5	155	148	no	38.1	18	1.0048	2	0	NA	Female	NA	NA	NA	NA	barely visible	NA	very thin+indistinct blood supply	0/0
AD14	Karlsplatz	2016-10-11	29	48.199	16.3724	132.547	2016-10-11	09:00:00	11/10/2016	09:10:00	no	42.1	119	111	no	31.8	16	0.2027	2	0	NA	Female	NA	NA	NA	NA	barely visible	NA	very thin+indistinct blood supply	0/0
AD15	Karlsplatz	2016-10-11	28	48.199	16.3724	131.825	2016-10-11	09:10:00	2016-10-11	09:15:00	no	38.3	107	91	no	28.8	17	0.2136	2	0	NA	Female	NA	NA	NA	NA	barely visible	NA	very thin+indistinct blood supply	0/0
AD16	Karlsplatz	2016-10-11	20	48.1989	16.3726	115.724	2016-10-11	10:35:00	2016-10-11	10:45:00	no	118.8	180.1	160.2	no	40.7	19	0.9473	2	0	NA	Male	abdominal	undeveloped	9	0.1627	NA	NA	NA	NA
AD17	Karlsplatz	2016-10-11	16	48.1988	16.3725	126.298	2016-10-11	10:43:00	2016-10-11	10:50:00	no	274.1	221	205	no	45.5	20	1.3596	3	2	SMALL tail wounds amd LARGE wounds on the rump	Male	scrotal	developed	21	1.7098	NA	NA	NA	NA
AD18	Karlsplatz	2016-10-11	26	48.1988	16.3723	127.98	2016-10-11	12:30:00	2016-10-11	12:40:00	no	238.9	206	186	no	41	20	1.7338	2	0	NA	Female	NA	NA	NA	NA	visible	3/0/3	with embryos	7/5
AD19	Karlsplatz	2016-10-11	30	48.199	16.3724	133.748	2016-10-11	13:10:00	2016-10-11	13:20:00	no	46.6	121	111	no	32.7	17	0.1008	2	0	NA	Male	abdominal	undeveloped	7.1	0.0554	NA	NA	NA	NA
AD20	Karlsplatz	2016-10-11	27	48.1988	16.3724	129.422	2016-10-11	14:10:00	2016-10-11	14:20:00	no	47	155	102	no	30.9	18	0.2088	2	0	NA	Female	NA	NA	NA	NA	barely visible	NA	very thin+indistinct blood supply	0/0
AD21	Karlsplatz	2016-10-11	23	48.1987	16.3722	121.972	2016-10-11	14:40:00	2016-10-11	14:50:00	no	375.8	251	213	no	47.4	21	3.3567	3	4	NA	Male	scrotal	developed	22.8	1.9601	NA	NA	NA	NA
AD22	Karlsplatz	2016-10-11	13	48.1988	16.3723	121.011	2016-10-11	15:04:00	2016-10-11	15:20:00	no	242.2	288	187	no	43.8	21	0.7516	2	0	NA	Male	scrotal	developed	19.8	1.284	NA	NA	NA	NA
AD23	Karlsplatz	2016-10-11	15	48.1988	16.3725	123.895	2016-10-11	17:15:00	2016-10-11	17:25:00	no	351	242	204	no	45.5	22	2.0533	3	4	NA	Male	scrotal	developed	24.1	1.7453	NA	NA	NA	NA
AD24	Karlsplatz	2016-10-11	8	48.1989	16.3722	115.964	2016-10-12	07:00:00	2016-10-12	07:10:00	no	424.7	262	218	no	47.4	22	2.5133	3	4	it was scored 3.5 when necropsied	Male	scrotal	developed	23.1	1.9963	NA	NA	NA	NA
AD25	Karlsplatz	2016-10-11	9	48.1989	16.3722	114.282	2016-10-12	08:34:00	2016-10-12	08:40:00	no	305	216	196	no	43.1	22	1.8062	3	2	SOME tail wounds and ONE small wounds (<25 mm) on the rump	Female	NA	NA	NA	NA	visible	3/1/2	with embryos	6/6
AD26	Karlsplatz	2016-10-18	30	48.1987	16.3722	114.041	2016-10-18	09:10:00	2016-10-18	09:20:00	no	33.9	111	99	no	30.1	16	0.1598	2	0	NA	Female	NA	NA	NA	NA	barely visible	NA	very thin+indistinct blood supply	0/0
AD27	Karlsplatz	2016-10-18	28	48.1989	16.3723	111.878	2016-10-18	10:17:00	2016-10-18	10:30:00	no	40.9	102	95	no	29.1	17	0.1211	2	0	NA	Male	abdominal	undeveloped	6.6	0.0596	NA	NA	NA	NA
AD28	Karlsplatz	2016-10-18	29	48.1988	16.3723	112.599	2016-10-18	10:30:00	2016-10-18	10:35:00	no	28.5	99	91	no	27.1	15	0.1277	2	0	NA	Female	NA	NA	NA	NA	barely visible	NA	very thin+indistinct blood supply	0/0
AD29	Karlsplatz	2016-10-18	16	48.1987	16.3723	89.047	2016-10-18	11:37:00	2016-10-18	11:50:00	no	30.1	100	100	no	28.6	15	0.1506	2	0	NA	Female	NA	NA	NA	NA	barely visible	NA	very thin+indistinct blood supply	0/0
AD30	Karlsplatz	2016-10-18	10	48.1987	16.3724	77.752	2016-10-18	11:55:00	2016-10-18	11:05:00	no	32.1	105	102	no	29.1	16	0.2938	2	0	NA	Male	abdominal	undeveloped	7.1	0.07474	NA	NA	NA	NA
AD31	Donau Canal	2017-03-06	10	48.2263	16.3658	168.596	2017-03-06	18:30:00	2017-03-06	18:30:00	no	381.5	249	194	no	42	22	1.943	2	2	NA	Male	scrotal	developed	23.5	1.624	NA	NA	NA	NA
AD32	Donau Canal	2017-03-06	4	48.2268	16.365	177.247	2017-03-06	20:00:00	2017-03-06	20:00:00	no	408.9	240	195	no	43	22	2.936	3	2	MINOR tail wounds and small wounds (<25 mm) on the rump	Female	NA	NA	NA	NA	proeminent	3/0/3	elongated+wide+very thin wall+placental scars	0/0
AD33	Donau Canal	2017-03-06	4	48.2268	16.365	177.247	2017-03-06	20:00:00	2017-03-06	20:00:00	no	277.9	224	178	no	40	20	2.394	2	2	small wounds (<25 mm) on the rump	Male	scrotal	developed	22.9	1.568	NA	NA	NA	NA
AD34	Donau Canal	2017-03-07	7	48.2267	16.365	168.355	2017-03-07	09:01:00	2017-03-07	09:05:00	no	153.5	188	165	no	40	19	0.919	2	1	NA	Female	NA	NA	NA	NA	barely visible	NA	thin(like a sting)+distinct blood supply	0/0
AD35	Donau Canal	2017-03-07	12	48.2263	16.3657	166.913	2017-03-07	09:00:00	2017-03-07	09:05:00	no	100.5	152	125	no	37	20	0.796	2	0	NA	Male	partially descended	undeveloped	9.1	0.2127	NA	NA	NA	NA
AD36	Donau Canal	2017-03-07	6	48.2267	16.365	167.394	2017-03-07	10:45:00	2017-03-07	10:50:00	no	162.4	188	163	no	40	20	0.973	2	1	NA	Male	scrotal	undeveloped	16.5	0.747	NA	NA	NA	NA
AD37	Donau Canal	2017-03-07	2	48.2268	16.3651	177.247	2017-03-07	11:35:00	2017-03-07	11:40:00	no	209.7	194	172	no	40	21	0.947	2	3	+alopecia on the rump	Female	NA	NA	NA	NA	barely visible	NA	thin(like a sting)+distinct blood supply	0/0
AD38	Donau Canal	2017-03-07	48	48.2226	16.3674	167.634	2017-03-07	12:25:00	2017-03-07	12:30:00	no	211.8	214	184	no	43	21	1.224	1	2	MINOR tail wounds and small wounds (<5 mm) on the rump	Male	scrotal	developed	19.1	1.322	NA	NA	NA	NA
AD39	Donau Canal	2017-03-07	35	48.2241	16.3671	169.076	2017-03-07	13:45:00	2017-03-07	13:50:00	no	211.4	190	190	no	40	19	0.591	2	3	NA	Female	NA	NA	NA	NA	barely visible	NA	elongated+wide+very thin wall+placental scars	0/0
AD40	Donau Canal	2017-03-14	11	48.2259	16.3658	76.791	2017-03-14	08:40:00	2017-03-14	08:45:00	no	307.8	225	200	no	39	21	1.257	3	0	NA	Female	NA	NA	NA	NA	visible	3/0/3	with embryos	6/6
AD41	Donau Canal	2017-03-14	11	48.2259	16.3658	76.791	2017-03-14	08:40:00	2017-03-14	08:45:00	no	192	215	162	no	42	21	1.363	3	1	minor tail wounds + minor wounds (<5 mm) on the rump	Male	partially descended	developed	19.5	1.058	NA	NA	NA	NA
AD42	Donau Canal	2017-03-14	8	48.2263	16.3652	78.713	2017-03-14	09:55:00	2017-03-14	10:00:00	no	89	156	147	no	36	19	0.497	3	0	NA	Female	NA	NA	NA	NA	barely visible	NA	very thin+indistinct blood supply	0/0
AD43	Donau Canal	2017-03-14	13	48.2258	16.3661	77.992	2017-03-14	10:00:00	2017-03-14	10:05:00	no	191.2	190	155	no	42	21	1.238	2	0	NA	Male	abdominal	undeveloped	16.6	0.907	NA	NA	NA	NA
AD44	Donau Canal	2017-03-14	7	48.2263	16.3652	77.752	2017-03-14	11:40:00	2017-03-14	11:45:00	no	365	244	199	no	41	22	3.235	3	1	NA	Female	NA	NA	NA	NA	visible	3/0/3	elongated+wide+very thin wall+placental scars	0/0
AD45	Donau Canal	2017-03-14	9	48.2263	16.3652	77.031	2017-03-14	11:50:00	2017-03-14	11:55:00	no	281	205	194	no	41	21	2.55	1	4	NA	Male	partially descended	developed	19.5	1.343	NA	NA	NA	NA
AD46	Donau Canal	2017-03-14	25	48.2258	16.3662	76.31	2017-03-14	13:55:00	2017-03-14	14:00:00	no	271	290	185	no	42	21	1.061	2	2	NA	Male	abdominal	developed	20.4	1.47	NA	NA	NA	NA
AD47	Donau Canal	2017-03-14	6	48.2264	16.3651	77.992	2017-03-14	13:52:00	2017-03-14	13:57:00	no	294.4	210	180	no	40	19	2.13	2	2	NA	Female	NA	NA	NA	NA	visible	3/0/3	with embryos	3/10
AD48	Donau Canal	2017-03-14	2	48.2264	16.365	78.713	2017-03-14	NA	2017-03-14	15:25:00	yes	124.8	150	148	no	38	21	0.65	2	0	NA	Female	NA	NA	NA	NA	barely visible	NA	very thin+indistinct blood supply	0/0
AD49	Donau Canal	2017-03-14	4	48.2263	16.3651	79.194	2017-03-14	NA	2017-03-14	15:30:00	yes	383.6	220	226	no	44	23	2.56	3	2	+alopecia on the rump	Male	scrotal	developed	18.6	1.014	NA	NA	NA	NA
AD50	Donau Canal	2017-03-21	27	48.2263	16.3658	152.974	2017-03-21	07:45:00	2017-03-21	07:50:00	no	152.9	180	155	no	39	23	2.958	2	0	NA	Female	NA	NA	NA	NA	barely visible	NA	very thin+indistinct blood supply	0/0
AD51	Donau Canal	2017-03-28	19	48.2263	16.3656	162.828	2017-03-28	08:15:00	2017-03-28	08:20:00	no	44.8	113	100	no	32	15	0.161	3	0	NA	Male	partially descended	undeveloped	10	0.132	NA	NA	NA	NA
AD52	Donau Canal	2017-03-28	20	48.2263	16.3657	163.308	2017-03-28	08:25:00	2017-03-28	08:30:00	no	45.8	122	115	no	39	17	0.1532	3	0	NA	Male	abdominal	undeveloped	7.9	0.0925	NA	NA	NA	NA
AD53	Donau Canal	2017-03-28	14	48.2265	16.365	158.983	2017-03-28	NA	2017-03-28	09:35:00	yes	319.4	206	226	no	44	20	1.78	3	2	one big lesion at the basis of the tail	Female	NA	NA	NA	NA	proeminent	3/0/3	with embryos	6/5
AD54	Donau Canal	2017-03-28	13	48.2266	16.365	158.502	2017-03-28	09:38:00	2017-03-28	09:45:00	no	392.3	237	157	yes	46	21	2.833	3	4	NA	Male	scrotal	developed	22	1.623	NA	NA	NA	NA
AD55	Karlsplatz	2017-04-04	21	48.2	16.37	143.361	2017-04-04	08:25:00	2017-04-04	08:35:00	no	91.4	155	157	no	39	21	0.218	3	1	Minor wounds on the RUMP (not tail)	Female	NA	NA	NA	NA	barely visible	NA	very thin+indistinct blood supply	0/0
AD56	Karlsplatz	2017-04-04	32	48.1994	16.3693	148.098	2017-04-04	08:18:00	2017-04-04	08:25:00	no	87.3	146	133	no	37	19	0.661	2	0	NA	Female	NA	NA	NA	NA	barely visible	NA	very thin+indistinct blood supply	0/0
AD57	Karlsplatz	2017-04-04	33	48.1994	16.3695	149.617	2017-04-04	09:45:00	2017-04-04	09:50:00	no	340.4	233	218	no	43	21	1.509	2	1	NA	Male	scrotal	developed	23.3	1.712	NA	NA	NA	NA
AD58	Karlsplatz	2017-04-04	26	48.2	16.3703	148.648	2017-04-04	09:50:00	2017-04-04	09:55:00	no	103.9	150	138	no	38	20	0.203	2	0	NA	Female	NA	NA	NA	NA	barely visible	NA	very thin+indistinct blood supply	0/0
AD59	Karlsplatz	2017-04-11	14	48.1985	16.3726	159.223	2017-04-11	07:45:00	2017-04-11	07:50:00	no	134.2	169	149	no	40	19	1.305	2	0	NA	Female	NA	NA	NA	NA	visible	1/0/2	thin(like a sting)+distinct blood supply	0/0
AD60	Donau Canal	2017-04-12	23	48.2259	16.3662	174.58	2017-04-12	08:10:00	2017-04-12	08:15:00	no	73.1	132	129	no	35	19	0.497	2	0	NA	Female	NA	NA	NA	NA	barely visible	NA	very thin+indistinct blood supply	0/0
AD61	Donau Canal	2017-04-12	10	48.2264	16.3655	184.191	2017-04-12	08:20:00	2017-04-12	08:25:00	no	49	123	113	no	29	18	0.224	3	0	NA	Female	NA	NA	NA	NA	barely visible	NA	very thin+indistinct blood supply	0/0
AD62	Donau Canal	2017-04-12	22	48.2257	16.3663	174.29	2017-04-12	09:30:00	2017-04-12	09:35:00	no	80	142	137	no	37	19	0.498	2	0	NA	Male	partially descended	undeveloped	11.5	0.262	NA	NA	NA	NA
AD63	Donau Canal	2017-04-12	21	48.2257	16.3665	175.052	2017-04-12	09:30:00	2017-04-12	09:35:00	no	70.7	138	128	no	36	18	0.347	2	0	NA	Female	NA	NA	NA	NA	barely visible	NA	very thin+indistinct blood supply	0/0
AD64	Donau Canal	2017-04-12	24	48.226	16.3661	175.38	2017-04-12	10:40:00	2017-04-12	10:50:00	no	303.2	219	172	no	40	19	1.085	3	1	Minor tail wounds + 2 on the RUMP	Female	NA	NA	NA	NA	visible	3/0/3	with embryos	9/3
AD65	Donau Canal	2017-05-02	3	48.2271	16.3644	185.966	2017-05-02	08:10:00	2017-05-02	08:15:00	no	64.1	138	131	no	36	18	0.718	2	0	NA	Male	abdominal	undeveloped	7.6	0.101	NA	NA	NA	NA
AD66	Donau Canal	2017-05-02	4	48.2272	16.3646	184.885	2017-05-02	07:55:00	2017-05-02	08:00:00	no	61.5	130	116	no	35	17	0.408	3	0	NA	Male	abdominal	undeveloped	8.4	0.109	NA	NA	NA	NA
AD67	Donau Canal	2017-05-02	17	48.2256	16.3666	180.838	2017-05-02	09:35:00	2017-05-02	09:40:00	no	94.2	158	151	no	38	19	0.813	2	1	NA	Male	scrotal	undeveloped	13.6	0.501	NA	NA	NA	NA
AD68	Donau Canal	2017-05-02	28	48.226	16.366	179.085	2017-05-02	09:40:00	2017-05-02	09:45:00	no	296.5	223	200	no	43	21	1.36	3	0	NA	Male	scrotal	developed	21.2	1.526	NA	NA	NA	NA
AD69	Donau Canal	2017-05-02	11	48.2265	16.3655	183.587	2017-05-02	NA	2017-05-02	11:15:00	yes	121.8	153	148	no	37	19	0.631	3	0	NA	Female	NA	NA	NA	NA	barely visible	NA	very thin+indistinct blood supply	0/0
AD70	Donau Canal	2017-05-02	12	48.2264	16.3655	182.988	2017-05-02	NA	2017-05-02	11:10:00	yes	120.4	157	142	no	37	20	0.928	3	1	NA	Male	partially descended	undeveloped	15.2	0.547	NA	NA	NA	NA
AD71	Karlsplatz	2017-05-03	14	48.1987	16.3726	193.915	2017-05-03	08:15:00	2017-05-03	08:20:00	no	210.9	214	176	no	44	21	1.283	3	0	NA	Male	scrotal	developed	21.4	1.4	NA	NA	NA	NA
AD72	Karlsplatz	2017-05-03	20	48.1989	16.3725	190.753	2017-05-03	07:45:00	2017-05-03	07:55:00	no	90.3	160	136	no	38	19	0.458	2	0	NA	Male	partially descended	undeveloped	14	0.405	NA	NA	NA	NA
AD73	Donau Canal	2017-05-23	1	48.2272	16.3644	187.7	2017-05-23	08:45:00	2017-05-23	08:50:00	no	283.7	225	180	no	45	21	1.727	3	1	NA	Male	scrotal	developed	21	1.459	NA	NA	NA	NA
AD74	Karlsplatz	2017-06-06	12	48.1986	16.3726	175.761	2017-06-06	09:00:00	2017-06-06	09:15:00	no	55.6	132	126	no	40	18	0.135	2	0	NA	Female	NA	NA	NA	NA	barely visible	NA	very thin+indistinct blood supply	0/0
AD75	Karlsplatz	2017-06-06	12	48.1986	16.3726	175.761	2017-06-06	09:05:00	2017-06-06	09:15:00	no	201.7	202	181	no	45	21	0.745	2	2	Small wounds (<25 mm) on the rump (NO large tail wounds)	Male	scrotal	developed	22.1	1.489	NA	NA	NA	NA
AD76	Karlsplatz	2017-06-06	11	48.1987	16.3723	176.126	2017-06-06	11:35:00	2017-06-06	11:40:00	no	292.7	228	191	no	46	21	1.731	3	1	NA	Male	scrotal	developed	20.1	1.215	NA	NA	NA	NA
AD77	Donau Canal	2017-06-13	2	48.2273	16.3645	162.281	2017-06-13	08:00:00	2017-06-13	08:05:00	no	41.5	120	122	no	39	18	0.256	3	0	NA	Male	abdominal	undeveloped	7.6	0.108	NA	NA	NA	NA
AD78	Donau Canal	2017-06-13	6	48.2272	16.3646	160.881	2017-06-13	08:00:00	2017-06-13	08:10:00	no	43.4	111	103	no	32	16	0.203	2	0	NA	Female	NA	NA	NA	NA	barely visible	NA	very thin+indistinct blood supply	0/0
AD79	Donau Canal	2017-06-13	5	48.2272	16.3645	159.962	2017-06-13	10:05:00	2017-06-13	10:15:00	no	57.8	136	115	no	35	16	0.19	2	0	NA	Male	abdominal	undeveloped	5.7	0.045	NA	NA	NA	NA
AD80	Donau Canal	2017-06-13	4	48.2271	16.3646	160.968	2017-06-13	10:05:00	2017-06-13	10:10:00	no	46	119	121	no	38	17	0.202	3	0	NA	Female	NA	NA	NA	NA	barely visible	NA	very thin+indistinct blood supply	0/0
AD81	Karlsplatz	2017-06-14	13	48.1986	16.3726	163.728	2017-06-14	08:15:00	2017-06-14	08:20:00	no	85.8	143	147	no	39	18	0.221	3	0	NA	Male	partially descended	undeveloped	11.4	0.238	NA	NA	NA	NA
AD82	Karlsplatz	2017-06-14	17	48.1988	16.3725	162.173	2017-06-14	08:05:00	2017-06-14	08:20:00	no	108.4	166	132	no	41	19	1.315	2	1	NA	Female	NA	NA	NA	NA	barely visible	NA	very thin+indistinct blood supply	0/0
AD83	Donau Canal	2017-06-20	2	48.2271	16.3644	122.353	2017-06-20	08:50:00	2017-06-20	09:00:00	no	41.5	117	110	no	32	17	0.153	4	0	NA	Male	abdominal	undeveloped	7	0.065	NA	NA	NA	NA
AD84	Donau Canal	2017-06-20	3	48.2271	16.3644	122.95	2017-06-20	08:45:00	2017-06-20	08:50:00	no	60.3	132	119	no	34	18	0.267	2	1	NA	Male	abdominal	undeveloped	12	0.138	NA	NA	NA	NA
AD85	Karlsplatz	2018-10-09	25	48.199	16.3724	163.068	2018-10-09	1900-01-09 09:15:00	2018-10-09	1902-07-21 09:33:00	no	240.8	215	218	no	44	20	1.904	2	2	one small wound on the rump	Male	scrotal	developed	20.6	1.414	NA	NA	NA	NA
AD86	Karlsplatz	2018-10-09	32	48.1992	16.3727	164.75	2018-10-09	09:20:00	2018-10-09	09:33:00	no	354.4	232	226	no	47	21	2.643	2	3	wounds on the body (but not large)	Male	scrotal (cryptorchidia)	developed	20.28	1.512	NA	NA	NA	NA
AD87	Donau Canal	2018-10-16	7	48.2268	16.3651	170.27	2018-10-16	08:40:00	2018-10-16	09:00:00	no	248.4	201	205	no	40	20	1.537	3	0	NA	Female	NA	NA	NA	NA	visible	NA	thin(like a sting)+distinct blood supply	NA
AD88	Donau Canal	2018-10-16	8	48.2267	16.3651	170.51	2018-10-16	08:50:00	2018-10-16	09:05:00	no	247.6	210	207	no	42	20	3.737	3	1	minor body wounds + major wound under the right ear (see photo)	Female	NA	NA	NA	NA	visible	NA	with embryos	3/3
AD89	Karlsplatz	2018-10-31	22	48.1993	16.3725	164.75	2018-10-31	08:24:00	2018-10-31	08:30:00	no	101.5	157	145	no	39	20	0.406	3	0	NA	Male	abdominal	undeveloped	8.8	0.0765	NA	NA	NA	NA
AD90	Schwedenplatz	2018-11-06	3	48.2118	16.3764	173.88	2018-11-06	07:36:00	2018-11-06	07:40:00	no	47.5	150	94	no	31	14	0.222	3	0	NA	Male	abdominal	undeveloped	7.48	0.093	NA	NA	NA	NA
AD91	Schwedenplatz	2018-11-06	11	48.2126	16.3755	158.5	2018-11-06	07:40:00	2018-11-06	07:45:00	no	83.8	170	150	no	38	18	0.444	3	0	NA	Male	abdominal	undeveloped	8.6	0.103	NA	NA	NA	NA
AD92	Schwedenplatz	2018-11-06	40	48.2122	16.3748	169.31	2018-11-06	10:05:00	2018-11-06	10:10:00	no	NA	123	114	no	32	15	0.14	2	0	NA	Male	abdominal	undeveloped	7.74	0.105	NA	NA	NA	NA
AD93	Schwedenplatz	2018-11-06	15	48.2127	16.3751	169.31	2018-11-06	08:55:00	2018-11-06	09:07:00	no	87.8	143	128	no	35	16	0.686	3	0	NA	Female	NA	NA	NA	NA	barely visible	NA	very thin+indistinct blood supply	NA
AD94	Schwedenplatz	2018-11-06	39	48.2122	16.3748	169.31	2018-11-06	09:05:00	2018-11-06	09:10:00	no	47.4	121	113	no	32	17	0.246	2	0	NA	Female	NA	NA	NA	NA	barely visible	NA	very thin+indistinct blood supply	NA
AD95	Schwedenplatz	2018-11-13	40	48.2124	16.3744	173.64	2018-11-13	07:53:00	2018-11-13	08:00:00	no	63.9	135	101	no	33	15	0.442	3	1	Minor wounds on the RUMP (not tail)	Female	NA	NA	NA	NA	barely visible	NA	very thin+indistinct blood supply	NA
AD96	Schwedenplatz	2018-11-13	4	48.2123	16.3759	107.07	2018-11-13	08:05:00	2018-11-13	08:15:00	no	58	127	119	no	34	17	0.267	3	0	NA	Female	NA	NA	NA	NA	barely visible	NA	very thin+indistinct blood supply	NA

## Sheet: Field description
Field name	Description
ratID	Unique animal identifier.
capture_place	Place where the animal was caught: Karlsplatz, Danube Canal or Schwedenplatz
capture_date	When the animal was collected.
trap_ID	Unique trap identifier.
lat	Geolocation of the trap: latitude
long	Geolocation of the trap: longitude
elevation	Geolocation of the trap: altitude.
death_date	When the animal was euthanized.
death_time	Time when the animal died.
necropsy_date	When the necropsy was conducted.
necropsy_time	Time when the necropsy was conducted.
captured_dead	If the animal was captured dead (found dead outside or in a trap).
body_mass	Total body weight of the animal, in grammes.
lenght_nose_anus	Length of the animal from nose tip to anus, in mm.
lenght_anus_tiptail	Length of the animal from anus to tip tail, in mm.
tail cut	Whether the tail was cut or not
lenght_lefthindfoot	Length of the left hind foot, in mm.
height_left_ear	Length (height) of the left ear, in mm.
weight_spleen	Weight of the splenn, in grammes.
body_condition_score	Body condition score as described in: Use of a Body Condition Score Technique to Assess Health Status in a Rat Model of Polycystic Kidney Disease, Hickman, Debra L. and Swan, Melissa, Journal of the American Association for Laboratory Animal Science, Vol. 49, No 2, March 2010, pages 155-159. (Copy on UACC Web site at: http://www.mcgill.ca/files/researchoffice/Article_BCS_for_Rats.pdf).
wound_score	0 = no wound; 1 = minor tail wounds; 2 = larger wounds on the tail and small wounds (< 25 mm) on the rump, base of the tail or limbs; 3 = larger wounds (25-50 mm) on the body; 4 = more extensive wounds [as refered in Glass, G. E., Childs, J. E., Korch, G. W. & LeDuc, J. W. Association of intraspecific wounding with hantaviral infection in wild rats (Rattus norvegicus). Epidemiology and Infection …
wounds_comments	Comment on the observation of wounds.
sex	Gender of the naimal: male or female.
testes_position	Position of the testes: abdominal, partially descended, scrotal.
seminal_vesicules	Qualitative assessment of the development of the seminal vesicules: developed or undeveloped.
length_testis	Length of one testis, in mm.
weight_testis	Weight of one testis, in mm.
teats	Qualitative assessment of the teat development: barely visible, visible, proeminent.
mammae_formula	Number of teats: thoracic/adbominal/inguinal.
uterus	Qualitative assessment of the uterus development: very thin + indistinct blood supply; thin (like a string) + distinct blood supply ; elongated + wide + very thin walls + placental scars; with embryos.
number_embryos_LR	Number of embryos in the left and right horn (L/R)
